# Supplementary material for: Structure-Based Virtual Screening of Ultra-Large Library Yields Potent Antagonists for a Lipid GPCR
Source: Biomolecules. 2020 Dec 3;10(12):1634. doi: 10.3390/biom10121634 (PMC7761830; doi:10.3390/biom10121634)
Supplement: Supplementary file 1 [file biomolecules-10-01634-s001.zip]

Archive with 5 entries (5 files):
- Supplementary_Information.docx
- Supplementary_Table_S2.csv
- Supplementary_Table_S3.csv
- Supplementary_Table_S4.csv
- Supplementary_Table_S5.csv
