# Supplementary material for: Structure-Based Virtual Screening of Ultra-Large Library Yields Potent Antagonists for a Lipid GPCR
Source: Biomolecules. 2020 Dec 3;10(12):1634. doi: 10.3390/biom10121634 (PMC7761830; doi:10.3390/biom10121634)
Supplement: Supplementary file 1 [file biomolecules-10-01634-s001.zip › Supplementary_Table_S4.csv]

ID	SMILES	MW
CHEMBL11521	C1=C(c2ccc3ccccc3n2)Oc2c(cc(cc2C1=O)[Br])C(O)=O	395
CHEMBL11778	C(c1ccc2ccccc2c1)Oc1cccc(C=CC(c2cc(ccc2O)c2nn[nH]n2)=O)c1	448.2
CHEMBL1213781	CN(C)CCOC1=C(c2ccc(cc2)OCc2ccc3ccccc3n2)Oc2c(cccc2C1=O)C(O)=O	510.2
CHEMBL1213782	C1CC=C(COc2ccc(C=CC(c3cc(ccc3O)C(O)=O)=O)cc2)C=C1	376.1
CHEMBL1213844	C1=C(c2ccc(cc2)Oc2ccccc2)Oc2c(cccc2C1=O)C(O)=O	358.1
CHEMBL1213846	C(CCOc1ccc(cc1)[Cl])COc1ccc(C=CC(c2ccccc2OCC(O)=O)=O)cc1	480.1
CHEMBL1213918	C(CCOc1ccc(C=CC(c2cc(ccc2OCC#N)C(O)=O)=O)cc1)COc1ccccc1	471.2
CHEMBL1214416	C(c1nc2ccccc2[nH]1)Oc1ccc(C=CC(c2cc(cc(C(O)=O)c2O)[Cl])=O)cc1	448.1
CHEMBL1289626	C(CCN1CCc2cc(ccc2[C@H](C1)O)O)Cc1ccccc1	311.2
CHEMBL161502	CCCCCCCc1ccc(CC=C[C@H]([C@H](CCCC(O)=O)O)SCc2ccc(cc2N)C(O)=O)cc1	527.3
CHEMBL1650844	[H][C@]12CNC[C@]2([H])CN(C1)c1nc2ccccc2n1C1CCN(CC1)C1(CCCCCCC1)CO	451.3
CHEMBL174471	CCCCCc1ccc(C=CC(Nc2ccccc2OCC(O)=O)=O)cc1	367.2
CHEMBL18140	C(c1ccc2ccccc2n1)Oc1cccc(c1)NS(CC(F)(F)F)(=O)=O	396.1
CHEMBL18402	C(CCOc1ccc(cc1)c1nnn(CCCCc2nnn[nH]2)n1)Cc1ccccc1	418.2
CHEMBL18450	C(Cc1nnn[nH]1)COc1ccccc1OCc1ccc2ccccc2n1	361.2
CHEMBL18750	C(c1cccc(c1)C(O)=O)n1nc(c2cccc(CSc3ccc4ccccc4n3)c2)nn1	453.1
CHEMBL1885748	C(c1cc(cc(c1)[Cl])[Cl])Nc1c(cncn1)c1ccc2c(c1)OCO2	373
CHEMBL19304	C(c1ccccc1C(O)=O)n1nc(c2cccc(c2)OCc2nc3ccccc3s2)nn1	443.1
CHEMBL217053	C(C(O)=O)Oc1ccc(cc1C(c1cnn(c1)c1ccccc1)=O)[Br]	400
CHEMBL22016	CCCc1c(ccc(C(C)=O)c1O)OCCCCCOc1cc2c(CC[C@H](C(O)=O)O2)cc1C(C)=O	498.2
CHEMBL2413269	CCCCCCCCOc1ccc(C=CC(c2ccc(cc2OCC(O)=O)C(O)=O)=O)cc1	454.2
CHEMBL2440659	Cc1csc(NC(c2cc(cc(c2)F)Oc2cncnc2)=O)n1	330.1
CHEMBL2442750	Cc1c(CC(O)=O)c2cccnc2n1Cc1ccc(cc1)S(C)(=O)=O	358.1
CHEMBL277748	C(c1ccc2ccccc2c1)Oc1cccc(c1)NS(C(F)(F)F)(=O)=O	381.1
CHEMBL285175	COC(CCC(Nc1cccc(COc2ccc3ccccc3c2)c1)=O)=O	363.1
CHEMBL3099899	COc1ccc(CNC(c2cc(cnc2c2cccnc2)c2cc(cc(c2)[Cl])[Cl])=O)cc1OC	493.1
CHEMBL3262876	C(C(N1CCN(CC1)C(COc1ccc2ccccc2c1)=O)=O)c1ccccc1	388.2
CHEMBL3262896	COc1ccc(cc1)C(N1CCN(CC1)C(C=Cc1ccc(cc1)[Br])=O)=O	428.1
CHEMBL3310802	CCOC(N1CCC(CC1)CN1CCC2(CC1)CN(C(N(C)C)=O)c1c2cccn1)=O	429.3
CHEMBL3342946	CCN(CC)C(C=C(C)c1ccc2c(c1)c(c(C(c1ccc(C#N)cc1)=O)o2)NC(C(C#N)=C(C)O)=O)=O	510.2
CHEMBL3342948	C(CCOc1ccc(cc1)C(Nc1ccc2c(c1)O[C@@H](CN2)C(O)=O)=O)Cc1ccccc1	446.2
CHEMBL3401692	C(CCOc1ccc(cc1)C(Nc1cccc2c1OCCN2CCCC(O)=O)=O)Cc1ccccc1	488.2
CHEMBL34611	C(CCOc1ccc(CC=C[C@@H](CCC(O)=O)Sc2ccc(cc2)C(O)=O)cc1)COc1ccccc1	520.2
CHEMBL3633184	[H][C@]12CC[C@]([H])(C[C@H](C1)CN1CC[C@H](C1)N1Cc3ccccc3NC1=O)N2C(=O)OCC	412.2
CHEMBL36344	CCCCCCCCCCCOc1ccc(cc1)C(SCCC(O)=O)SCCC(O)=O	470.2
CHEMBL3634745	C(c1ccc2ccccc2n1)Oc1ccc(cc1)C1C=CC(NC=1c1ccc(cc1)F)=O	422.1
CHEMBL3763166	C1C(Nc2ccc(cc12)S(NNc1ccc(cc1)[Br])(=O)=O)=O	381
CHEMBL3774784	CCCCCCNC(=O)Oc1cccc(c1)c1ccc(cc1F)[C@H](C)C(O)=O	387.2
CHEMBL3809809	C(=Cc1c2c(cc(cc2[nH]c1C(O)=O)[Cl])[Cl])C(=O)Oc1ccccc1	375
CHEMBL3810142	C(c1cccc(C=Cc2ccc3ccc(cc3n2)[Cl])c1)OC(C=Cc1c[nH]c2cc(cc(c12)[Cl])[Cl])=O	532.1
CHEMBL3810209	C(Cc1ccccc1)COC(C=Cc1c2c(cc(cc2[nH]c1C(O)=O)[Cl])[Cl])=O	417.1
CHEMBL3810333	C(CCOC(C=Cc1c2c(cc(cc2[nH]c1C(O)=O)[Cl])[Cl])=O)CC#N	380
CHEMBL4160748	Cc1cc(C(F)(F)F)n2c(c(c3ccc(c(c3F)F)OC)c(C)n2)n1	357.1
CHEMBL4172540	C[C@@H](COC1C=CN(C(C=1)=O)c1ccc(cc1)F)Oc1ccccc1	339.1
CHEMBL431161	Cc1ccc(CC(Nc2ccc3ccn(Cc4ccc(cc4OC)C(O)=O)c3c2)=O)cc1	428.2
CHEMBL50779	CCCCCC(Nc1ccc2c(c1)cn(Cc1ccccc1C(O)=O)n2)=O	365.2
CHEMBL521179	CN(C)CCOc1cc(ccc1NC([C@@H]1COc2ccccc2O1)=O)c1cn[nH]c1	408.2
CHEMBL54720	C1CN(CCN1Cc1ccccc1)c1c2cccn2c2c(ccs2)n1	348.1
CHEMBL94421	CCCc1c(COc2ccc3C([C@H](CCc3c2)CC(NS(c2ccccc2C)(=O)=O)=O)=O)ccc(C(C)=O)c1O	563.2
CHEMBL96207	CCCc1c(COc2ccc(cc2)C(CCCc2nnn[nH]2)=O)ccc(C(C)=O)c1O	422.2
ZINC00834065	CCCc1c(Cc2ccc(cc2)c2ccccc2c2nnn[nH]2)c(C(O)=O)n(CC(F)(F)F)n1	470.2
ZINC00878852	Cc1cc2C=C(CN(C3CCCCC3)C(NCCc3ccc(c(c3)OC)OC)=S)C(Nc2cc1C)=O	507.3
ZINC01046823	Cc1c(cc(c2ccccc2)n1CCSc1cc(C(F)(F)F)nc2ccccc12)C(O)=O	456.1
ZINC01269758	CCN(CC)c1ccc(cc1)[C@H]1[C@H]2C(C[C@@H](CC2=O)c2ccc(cc2)F)=Nc2ccccc2N1C(CCC(O)=O)=O	555.3
ZINC01493543	Cn1c2cc(ccc2nc1COc1ccc(C[C@H](C(O)=O)Nc2ccccc2C(c2ccccc2)=O)cc1)OC	535.2
ZINC01533884	CCCc1nc(c(C(O)=O)n1Cc1ccc(cc1)c1ccccc1c1nnn[nH]1)n1cccc1C(C(F)(F)F)=O	549.2
ZINC01566689	C(c1ccccc1)N(Cc1ccccc1)C(c1c(N)nc(SCc2ccccc2)s1)=O	445.1
ZINC01829327	CC1(C)[C@@]2(C)CC[C@@]1(C(C2=O)=O)C(NC1CCCCC1)=O	291.2
ZINC01867763	COc1ccc(cc1)N1C(=NC2=C(C1=O)C1(CCCCC1)Cc1ccccc12)SCC(N1CCCCC1)=O	529.2
ZINC02004074	CCCCc1nnc(n1Cc1ccc(cc1)c1ccccc1c1nnn[nH]1)S(Cc1ccc(cc1)[Cl])=O	531.2
ZINC02055960	CCOC(C1=C(c2ccccc2)SC(=C2C(C(C)(C)N(C(c3ccccc3)=O)c3ccccc23)=S)S1)=O	543.1
ZINC02100904	CC1=C(CCC(N[C@@H](CSCc2ccccc2)C(O)=O)=O)C(=O)Oc2cc3c(cc12)c(C)co3	479.1
ZINC02127779	CCCOc1ccccc1C1C2=C(CC(C)(C)CC2=O)N(CCC(O)=O)C2CC(C)(C)CC(C1=2)=O	479.3
ZINC02145319	CCOc1ccc(cc1)n1nc2cc(C)c(cc2n1)NC(NC(c1ccc(c2ccc(cc2)[Br])o1)=O)=S	575.1
ZINC02425356	COCCCNc1c(NS(c2cc(ccc2[Cl])[Cl])(=O)=O)nc2ccccc2n1	440
ZINC02505559	COc1ccc(C[C@H](CNC(=O)OC[C@H]2c3ccccc3c3ccccc23)C(O)=O)cc1	431.2
ZINC02791705	CC(C)(C)c1ccc(cc1)OCc1cc(C=Nn2c(C(F)F)nnc2S)ccc1OC	446.2
ZINC02867357	CCCCn1c(C)c(C(C)=O)c2c(c(c(c(c12)[Cl])[Cl])[Cl])OCC(O)=O	405
ZINC02991189	CCOc1ccc(cc1)OCCCCOc1cccc(c1)[Cl]	320.1
ZINC03010312	CCOc1cc2C(N(Cc3ccc(cc3)C(NCCCOC)=O)C(=Nc2cc1OCC)S)=O	471.2
ZINC03063353	Cc1cccc(CN2C(C(=Cc3ccc(cc3)C(N(C)Cc3ccccc3)=O)Sc3ccccc23)=O)c1	504.2
ZINC03092952	CCOP([C@](C(=O)OC)(C(F)(F)F)NS(c1ccccc1)(=O)=O)(=O)OCC	433.1
ZINC03108836	c1cc(ccc1N(=O)=O)S(c1cnc(N=C(C(C(C(F)(F)F)(F)F)(F)F)O)s1)(=O)=O	481
ZINC03272701	CC(C)N(c1ccccc1)c1ccc(cc1)NC(CN1C(c2ccccc2C(C(O)=O)=N1)=O)=O	456.2
ZINC03644535	Cc1cc(c2c(c1)c(c1ccccc1)c(C(NN=Cc1ccccc1C(O)=O)=O)[nH]2)N(=O)=O	442.1
ZINC03834054	CCCc1c(ccc2c(C(F)(F)F)noc12)OCCCSc1ccc(CC(O)=O)cc1[Cl]	487.1
ZINC03984364	COC1(C(C(=C([C@@]1(CC=C)[Cl])O)[Cl])=NC[C@@H](COc1ccccc1)O)OC	415.1
ZINC04342633	CCOC(C1=C(C[Br])NC(N[C@H]1c1cc(ccc1[Br])OC)=O)=O	445.9
ZINC04522146	CC[C@H](C)[C@@H](C(Nc1ccc(cc1)S(Nc1cc(C)nc(C)n1)(=O)=O)=O)NC(c1ccccc1)=O	495.2
ZINC04618687	COc1cc(C=Nc2ccc(cc2)N2CCOCC2)ccc1OCc1cccc(c1)C(O)=O	446.2
ZINC04802495	CCCCCC1=CC(C=C([C@@]12C(=O)Oc1cc(c(C(O)=O)c(CCCCC)c12)O)OC)=O	442.2
ZINC04968372	C1CCc2c(C1)c1cc(ccc1nc2SCC(N)=O)F	290.1
ZINC05344912	Cc1ccc(C)c(c1)NS(c1cc2C(c3cc(cc(c3c2c(c1)N(=O)=O)N(=O)=O)S(Nc1cc(C)ccc1C)(=O)=O)=O)(=O)=O	636.1
ZINC05922909	C#CC=CCCCCC=CC#CC#CCCCC#CC#C[C@H](COS(O)(=O)=O)OS(O)(=O)=O	492.1
ZINC06924906	COc1ccc(cc1)C1C[C@@H](c2cccc(c2)N(=O)=O)N(c2nc(c3ccccc3)c3ccccc3n2)N=1	501.2
ZINC08444934	CC(C)OC(c1c2CCCCc2sc1NC(c1cc2N[C@H](C[C@@H](C(F)(F)F)n2n1)c1ccc(cc1)[Br])=O)=O	610.1
ZINC08566718	CC(C)C(Nc1c2cc(c3cccc(c3F)F)ncc2n[nH]1)=O	316.1
ZINC08687745	C[C@H]1CCCN(C1)c1ccc(cc1N(=O)=O)C(=O)OCC(N1c2ccccc2Sc2ccccc12)=O	503.2
ZINC08763339	CCOc1cc(C=C2C(N(CCCCCC(O)=O)C(=S)S2)=O)ccc1OCc1ccc(cc1)[Cl]	519.1
ZINC08845759	Cc1ccc(cc1)[C@H]1c2c(c3ccc(C)cc3O)n[nH]c2C(N1CC=C)=O	359.2
ZINC08857198	COc1cc(cc(c1OC)OC)c1c(C#N)c(C=Cc2ccc(cc2)F)nc2c3ccccc3C(c12)=O	492.1
ZINC09085826	C(CCCCCN=C1C(c2ccccc2C([C@@H]1n1c2ccccc2nn1)=O)=O)CCCCC(O)=O	474.2
ZINC09216265	[H][C@]12CC(c3ccc(cc3)OCC=C)=NN2[C@H](c2ccc(cc2)OCC)Oc2ccc(cc12)[Br]	504.1
ZINC09302584	CCOP(c1ccccc1OCCOc1ccccc1P(O)(=O)OCC)(O)=O	430.1
ZINC09478505	C1CCCN(CC1)S(c1cccc(c1)NC(Cc1c(cccc1[Cl])F)=O)(=O)=O	424.1
ZINC09668909	Cc1ccc(CN2C(c3ccccc3[C@@H]2c2c3ccccc3n(C)c2c2cc(ccc2OC)OC)=O)o1	492.2
ZINC10156626	Cc1c2C(CCCc2nc(Nc2ccc(cc2)OC)n1)=O	283.1
ZINC10459406	CC(C)N(C(C)C)C(Cn1cc(c2ccccc12)SCC(NCCc1ccc(c(c1)OC)OC)=O)=O	511.3
ZINC11635350	Cc1cc2c(cc1S(N1CCOCC1)(=O)=O)NC(N2)=O	297.1
ZINC12300587	CN(Cc1nc2cc(ccc2[nH]1)[Cl])C(CCc1nnc(C2CCCCC2)o1)=O	401.2
ZINC12402126	CC1(C)CC(=C(C(CCCN2C(c3ccccc3C2=O)=O)=NCCc2ccccc2)C(C1)=O)O	458.2
ZINC12522595	Cc1cccc(C(Nc2ccccc2N2CCOCC2)=O)n1	297.1
ZINC12649152	CCCC[C@@H](C(O)=O)SC1NC(C(Cc2cccc3ccccc23)=C(c2ccccc2)N=1)=O	458.2
ZINC12960152	C(CN1C=C(C=NOCc2cccc(c2)[Cl])C(=C(Cc2ccccc2)C1=O)O)c1c[nH]c2ccccc12	511.2
ZINC13016585	CN(OC)S(c1ccc(c(c1)C(=O)OCc1c2ccccc2c2ccccc2n1)[Br])(=O)=O	514
ZINC13424914	Cc1ccc(cc1C)N[C@@H]1[C@H]([C@@H]([C@@H]([C@@H](CO)O1)O[C@H]1[C@H]([C@@H]([C@@H]([C@H](CO)O1)O)O)O)O)O	445.2
ZINC13442292	COc1ccccc1c1ccc(C[C@@H](C(O)=O)NC([C@]2(CCCO2)c2cccc(c2)C(F)(F)F)=O)cc1	513.2
ZINC13458809	CCc1ccc(cc1)[C@@H]1CC(=C(C=NCCN2CCN(CC2)C(NCC=C)=S)C(C1)=O)O	454.2
ZINC13473404	CC(C)c1ccc(cc1)[C@H]1C(=C(c2ccc(cc2)OC)c2cc(ccc2O1)OC(C)C)C(O)=O	458.2
ZINC13488123	CCCC[C@@H](C(=O)OC)N1C(=CN(CC(O)=O)C1=O)c1cccc(c1)Oc1ccc(cc1)C(C)(C)C	494.2
ZINC13521203	[H][C@]12CC[C@]([H])(C1)[C@H]([C@@H]2CC=CCCCC(O)=O)NS(c1ccc(c(c1)N(=O)=O)OC)(=O)=O	452.2
ZINC13588144	COc1cc(ccc1Cc1cn(C(c2ccccc2)c2ccccc2)c2ccc(cc12)S(C)(=O)=O)C(O)=O	525.2
ZINC13742379	CC(C)=CCCC(C)=CCCC(C)(C)CCNC([C@H](CP(O)(O)=O)C(O)=O)=O	417.2
ZINC13756106	CCc1nc2c(C)cc(C)nc2n1Cc1ccc(cc1)[C@@H](CC(O)=O)c1ccccc1	413.2
ZINC13781080	C(CCC[C@H](C[C@](CC(O)=O)(C(O)=O)O)O)CCc1ccc(cc1n1cccc1)[Cl]	437.2
ZINC13801841	c1ccc(cc1)C([C@@H](c1ccccc1)OC(c1ccc2c(c1)nc1c3ccccc3c3ccccc3c1n2)=O)=O	518.2
ZINC13832866	CCCN(Cc1ccc(cc1)c1ccccc1c1nn[nH]n1)c1c(cccn1)NC(C(=O)OCC)=O	485.2
ZINC14184176	Cc1cc2ncc(C(Nc3cc(cc(c3)C(F)(F)F)C(F)(F)F)=O)c(C)n2n1	402.1
ZINC14632500	CC(C)(c1ccccc1)c1ccc(cc1)O[C@H]1C[C@@H](C(O)=O)N(C1)C(=O)OC(C)(C)C	425.2
ZINC14861931	C1CC1Nc1ccc(cc1N(=O)=O)C(Nc1ccc(cc1)c1nc2ccccc2[nH]1)=O	413.1
ZINC14943303	C(C[C@@H]1[C@H]([C@@H](Cc2ccccc2)N(Cc2cccc(c2)C(O)=O)C(N1Cc1cccc(c1)C(O)=O)=O)O)c1ccccc1	578.2
ZINC15068482	Cc1ccccc1CN1CCc2c(C(=O)OC)c(sc2C1)S(Nc1ccc(cc1)F)(=O)=O	474.1
ZINC15962202	[H][C@@]12C[C@@](C)(NC(C1=C(C=Cc1ccc(c(c1OC)OC)OC)O)=O)Oc1ccccc12	423.2
ZINC17303810	CC(C)Oc1c(cc(cc1[Cl])C(Nc1nc2ccccc2[nH]1)=O)OC	359.1
ZINC18475154	CCN(CC)S(c1ccc(c(c1)N(=O)=O)OCC(NCCc1ccc(cc1)C(C)C)=O)(=O)=O	477.2
ZINC19893988	CC(C)Cc1ccc(cc1)c1cc(cc(c2ccc3c(c2)N(CCC(O)=O)C(CO3)=O)n1)c1ccc(C)cc1	520.2
ZINC20421483	CCOC(=C(C(C(F)(F)F)=O)[C@H](C)C(=C(C(F)(F)F)O)C(=O)OCC)O	394.1
ZINC20436566	C1[C@@H]2C[C@@H]3C[C@H]1CC(C2)(C3)NC(Nc1ccc(cc1)C(C(F)(F)F)(C(F)(F)F)O)=O	436.2
ZINC20664765	C(c1cccc(c1)F)S(C[C@@H](C(O)=O)Nc1c(cc(cc1N(=O)=O)C(O)=O)N(=O)=O)(=O)=O	471
ZINC20784163	CC(C)n1c2c(cn1)[nH]c(c1ccc(c(c1)[Cl])OC)n2	290.1
ZINC20942698	CCOc1ccc(CCNCc2cccn2c2nnc(N3CCC(CC3)C(O)=O)s2)cc1OCC	499.2
ZINC22006540	CC(C)CCC(C[C@@H](c1ccccc1C(O)=O)Nc1ccc2ccc(nc2n1)[Cl])=O	425.2
ZINC22605663	Cc1ccc(cc1S(N1CCN(CC1)Cc1nc(cs1)c1ccc(cc1)[Cl])(=O)=O)N(=O)=O	492.1
ZINC22994119	C1COCCC1C(Nc1cc(cc2cccnc12)[Cl])=O	290.1
ZINC23138061	C(CNC(Cc1cc(nc(n1)SCc1ccc(cc1)F)O)=O)c1ccc(cc1)F	415.1
ZINC24615371	CCCCN1CCS(c2c1c(nc(c2[Cl])Oc1ccccc1F)Oc1ccc(cc1)F)(=O)=O	494.1
ZINC25183531	c1c(C(O)=O)c(C(C(F)F)(F)F)n(c2nc(cs2)C(O)=O)n1	339
ZINC26015061	CCCC(CC[C@H]1CCCc2c1cccc2OCC(O)=O)=NOC(c1ccccc1)c1ccccc1	485.3
ZINC26186090	CC(C)C[C@@H](C(N1CCC[C@H]1C(O)=O)=O)OP(CCCCc1ccccc1)(O)=O	425.2
ZINC26378892	Cc1cc(C)cc(c1)C(N(C)[C@H](Cc1ccc(cc1)c1ccno1)C(N[C@@H](Cc1c[nH]c2ccccc12)C(=NS(C=C)(=O)=O)O)=O)=O	653.2
ZINC26388276	CC(C)[C@]1(CCc2ccsc2CO)CC(C(=C(O)O1)Sc1cc(C)c(CO)cc1C(C)(C)C)=O	504.2
ZINC26402173	CCCCc1nc(c(C(O)=O)n1Cc1ccc(cc1)c1ccccc1S(N=C(c1ccccc1)O)(=O)=O)SC	563.2
ZINC26567020	CC(C)(C)c1cc(cc(c1O)C(C)(C)C)SC(C)(C)Sc1cc(c(c(c1)C(C)(C)C)OC(C(O)=O)=O)C(C)(C)C	588.3
ZINC26580061	C(CC(O)=O)C[C@@H](C(O)=O)NC(=O)Oc1cc(c(c(c1)F)N(CC[Cl])CC[Cl])F	456.1
ZINC26666500	CCCCc1ccc(COc2ccc3c4c2C[C@H](C)Sc4c(CC(C)(C)C(O)=O)n3Cc2ccc(cc2)[Cl])nc1	576.2
ZINC26669662	Cc1c(c2ccc(cc2)F)c(C=CP(C[C@@H](CC(O)=O)O)(O)=O)c(C2CC2)nc1c1ccccc1	495.2
ZINC26818682	COc1ccc(CCOC(c2ccc(cc2)[Cl])(c2ccc(cc2)[Cl])[C@H](C(O)=O)Oc2nc3CCCc3c(n2)OC)cc1OC	638.2
ZINC26992612	CC(C)(C)c1ccc(cc1)S(Nc1c(c2ccc(CO)cc2)c(ncn1)OCCOc1ncc(cn1)[Br])(=O)=O	613.1
ZINC27523440	[H][C@]12CC[C@]3(C)[C@]([H])(CC[C@]4([H])[C@@]5([H])[C@@H](CC[C@@]5(CC[C@@]34C)COC(CCC(O)=O)=O)C(C)=C)[C@@]2(C)CC[C@@H](C1(C)C)OC(CCC(O)=O)=O	642.4
ZINC27527290	CCCc1ccc(C[C@@](C)(C(=NS(C(F)(F)F)(=O)=O)O)Oc2ccc(cc2)C(C)C)cc1	471.2
ZINC27561937	CCOc1cc(CCNC(c2cc(ccc2N2CCCCCCCC2)[Cl])=O)ccc1C(O)=O	472.2
ZINC27638993	C(c1ccc(cc1)O)[C@@H](C(O)=O)N(Cc1ccccc1c1ccccc1)C(C=Cc1ccc2c(c1)OCO2)=O	521.2
ZINC27711148	CC(C)c1ccccc1CN1C(C(=C(c2ccc(cc2)OC)c2c1c1ccccc1o2)C(O)=O)=O	467.2
ZINC28116754	CCCCC1=NC2(CCCC2)C(N1Cc1ccc(c(COCC)c1)c1ccccc1S(Nc1c(C)c(C)no1)(=O)=O)=O	592.3
ZINC28130250	C[C@@]1(Cc2cc(c(c(c2C1=O)[Cl])[Cl])OCCOc1ccc(cc1)c1nn[nH]n1)C1CCCC1	486.1
ZINC28462262	CC(C)(C)Cn1ccc2c(c(ccc12)OCCCCOc1ccc(cc1)c1nn[nH]n1)[Br]	497.1
ZINC28824000	CC(C)[C@@]1(C)C(N=C(NC23C[C@@H]4C[C@@H](C[C@@H](C4)C3)C2)O1)=O	290.2
ZINC28891599	CCc1ccc(cc1)c1ncc(c(n1)N(C)CCCOc1ccc2c(CC[C@H]2CC(O)=O)c1)F	463.2
ZINC28972042	CCCCCN(C(Nc1ccc(cc1)C(C)C)=O)[C@@H]1Cc2ccc(cc2C1)SC(C)(C)C(O)=O	482.3
ZINC29061350	CCOC(c1c(C(=O)OCC)nn2c1c1cc(c(cc1nc2O)[Cl])NC(N[C@@H](Cc1ccccc1)C(=O)OC)=O)=O	583.1
ZINC29125443	CCOc1c2C(N(Cc2c(c2c1cccn2)OCC)c1ccc(CS(N=C(Cc2ccccc2F)O)(=O)=O)cc1C)=O	591.2
ZINC29128842	[H][C@@]12CC=C([C@@H](C)SCC(CC)(CC)O)[C@@]2(C)CCCC1=CC=C1C[C@H](C[C@@H](C1)O)O	434.3
ZINC29279911	COc1ccc2c(c1)[nH]c(n2)S[C@H]1CCCCCC1=O	290.1
ZINC29480471	CCCN1C([C@H](NC(Nc2ccc(cc2)N2CCC(CC2)N2CCCCC2)=O)N=C(C2CCCCC2)c2ccccc12)=O	584.4
ZINC31703631	CN(C)c1c(cccn1)C(N[C@H]1CCOc2ccccc12)=O	297.1
ZINC31805023	c1ccc(cc1)Nc1ccc(cc1N(=O)=O)C(Nc1nnc2ccccn12)=O	374.1
ZINC32962265	CCS(Nc1ccc(c(c1)C(O)=O)[N@]1CC[C@H](CCN2CCOCC2)CC1)(=O)=O	425.2
ZINC34802411	CCOC(=C1C(CS(c2ccc(cc2)[Cl])(=O)=O)=NC(C)=C(C#N)[C@@H]1c1ccccc1C(F)(F)F)O	524.1
ZINC35684025	CCC(N1[C@H](CC(c2ccccc2NS(c2ccccc2)(=O)=O)=N1)c1ccc(cc1)F)=O	451.1
ZINC36124819	[H][C@]12CCO[C@]2([H])OC[C@@H]1OC(N[C@@H](Cc1ccccc1)[C@H](CN1CCCCCCCCCCCC[C@H](c2ccccc2)OC1=O)O)=O	636.4
ZINC36184595	[H][C@]12CC[C@]3([H])[C@]4([H])CC[C@@H]([C@H](C)CCC(NCC(O)=O)=O)[C@@]4(C)CC[C@@]3([H])[C@@]2(C)Cc2c[nH]nc2C1	455.3
ZINC36268381	CC[C@H](CS[C@H](CCc1ccccc1C#N)c1cccc(CCc2ccc3ccc(cc3n2)[Cl])c1)C(O)=O	542.2
ZINC36351473	CCCCC1(CCCC)CS(c2ccc(cc2[C@@H](c2cccc(CS(O)(=O)=O)c2)[C@H]1O)N(C)C)(=O)=O	537.2
ZINC36646873	C1Cc2ccc(cc2N(C1)S(c1ccc(cc1)F)(=O)=O)NS(c1ccccc1N(=O)=O)(=O)=O	491.1
ZINC36779174	CC1(C)C(=CC(COC(c2ccccc2NS(C)(=O)=O)=O)=O)N(C)c2ccccc12	428.1
ZINC38741283	CC(C)(C)c1cc(NC(c2ccc(cc2[Cl])F)=O)n(c2nc3CCCCc3c(n2)O)n1	443.2
ZINC40628870	C[C@](CNS(c1ccc(c(c1)[Cl])OC)(=O)=O)(c1ccc(cc1)F)O	373.1
ZINC40764151	CC(C)=CCCC(C)=CCCC(C)=CCSC[C@@H](C(O)=O)NC(C12C[C@H]3C[C@H](C[C@H](C3)C2)C1)=O	487.3
ZINC40880885	Cc1ccc(cc1)c1nc(c2ccc(c(c2)F)N2CCC[C@H](C2)C(N2CCN(CC2)C2CCCCC2)=O)no1	531.3
ZINC41530225	Cc1ccc2c(c1)c(c(C#N)nn2)Nc1cccc(c1)OC	290.1
ZINC42190928	CC(C)N(CCN1CCOCC1)S(c1ccc(cc1)Nc1nc2c(C)cc(cc2nn1)c1cc(ccc1[Cl])O)(=O)=O	596.2
ZINC43904937	C1CC2(CCC1=NNc1ccc(cc1)N(=O)=O)OCCO2	291.1
ZINC43920140	CCCCCCCCc1c(C=C[C@H](C[C@H](CC(O)=O)O)O)c(C(C)C)sc1c1ccccc1	472.3
ZINC43929954	CO[C@H]1CCCCC1=NNc1c(c(nc(c1F)F)F)F	291.1
ZINC47366883	Cc1ccc(cc1)NC(CS[C@H](C)C(=C(C#N)C(c1ccccc1F)=O)O)=O	398.1
ZINC48412257	CC(C)(C)C(CC1NC(c2c3CCCc3sc2N=1)=O)=O	290.1
ZINC48537647	CC(C)c1cc(C(=NS(Cc2ccc(cc2)N(=O)=O)(=O)=O)O)nn1C(C)(C)C	408.1
ZINC48820056	C(C(C(C#N)=C(Nc1ccc(cc1)F)O)=O)N1C=C(C=C(C1=O)[Cl])C(F)(F)F	415
ZINC48878276	Cc1c(cc(c2nc3cc(c(cc3[nH]2)F)F)o1)C(=O)OC	292.1
ZINC49004577	Cc1ccc2c(c(cnc2n1)C(N1CCCC1)=O)Nc1ccc(cc1)Oc1ccccc1	424.2
ZINC49068987	CC(CCC[C@H](C)C=C1C(=C(C)C(=O)O1)O)=CCC[C@](C)(CCCC1CN(CC(O)=O)C(C=1)=O)O	489.3
ZINC49071684	C(C[C@](CO)(COP(O)(O)=O)N)c1ccc(cc1)c1ccc(cc1F)SCc1ccccc1	491.1
ZINC49072205	CSCC[C@@H](C(O)=O)NC(c1cc2c3ccccc3n(CCCc3ccccc3)c2cn1)=O	461.2
ZINC49162716	CCC[C@@H](C(N(CCCCCC(O)=O)c1cc(C(O)=O)[nH]n1)=O)c1ccccc1	401.2
ZINC49679552	COc1cc2CC[C@@H](C3=CC(C(=CC=C3c2c(c1OC)OC)SC)=O)NC(CCCSSCCCC(O)=O)=O	593.2
ZINC49694839	C[C@H]([C@H]1CN(CCN1Cc1ccccc1)C(Nc1cccc2ccccc12)=O)Nc1nccc(n1)N1C=N[C+]2=CC=CC=[C+]1=2	582.3
ZINC49723260	Cc1ccc(cc1S(NC[C@H]1CCCO1)(=O)=O)c1c2ccccc2c(Nc2ccc(cc2)C(N2CCCCC2)=O)nn1	585.2
ZINC51740554	C(C(C(C#N)=C(Nc1ccccc1[Br])O)=O)SCc1cccs1	408
ZINC52617929	CCCC[C@H]1CC=C(CNC(CCC)=O)C(N1Cc1ccc(cc1)c1ccccc1c1nnn[nH]1)=O	486.3
ZINC52835559	C1C(NCCN(C[C@@H](c2ccc3ccccc3c2)O)[C@@H]1c1ccccc1)=O	360.2
